# Supplementary material for: Debye Temperature Evaluation for Secondary Battery Cathode of α-SnxFe1−xOOH Nanoparticles Derived from the 57Fe- and 119Sn-Mössbauer Spectra
Source: Int J Mol Sci. 2024 Feb 20;25(5):2488. doi: 10.3390/ijms25052488 (PMC10931626; doi:10.3390/ijms25052488)
Supplement: Supplementary file 1 [file ijms-25-02488-s001.zip]

Archive with 1 entries (1 files):
- ijms-2869847-supplementary.pdf
